# Supplementary material for: Applying Proteomics and Computational Approaches to Identify Novel Targets in Blast-Associated Post-Traumatic Epilepsy
Source: Int J Mol Sci. 2024 Mar 1;25(5):2880. doi: 10.3390/ijms25052880 (PMC10932294; doi:10.3390/ijms25052880)
Supplement: Supplementary file 1 [file ijms-25-02880-s001.zip]

Archive with 3 entries (3 files):
- ijms-2855581-supplementary.pdf
- Supplemental Table S1.xlsx
- Supplemental Table S2.xlsx
